# Supplementary material for: Time Series Analysis in Forecasting Mental Addition and Summation Performance
Source: Front Psychol. 2020 May 20;11:911. doi: 10.3389/fpsyg.2020.00911 (PMC7251292; doi:10.3389/fpsyg.2020.00911)
Supplement: Data Sheet 1 — Learning period addition and summation times. [file Data_Sheet_1.csv]

date	rate	kyu	task	correct	time	interval
2019-11-02	5	3	add	y	76	0
2019-11-02	5	3	sum	y	74	0
2019-11-02	5	3	add	y	86	0
2019-11-02	5	3	add	y	82	0
2019-11-02	5	3	sum	n	105	0
2019-11-02	5	3	add	y	94	0
2019-11-02	5	3	sum	y	91	0
2019-11-02	5	3	add	y	65	0
2019-11-02	5	3	sum	y	80	0
2019-11-02	5	3	add	y	71	0
2019-11-03	5	3	add	n	127	1
2019-11-03	5	3	add	y	87	1
2019-11-03	5	3	sum	n	94	1
2019-11-03	5	3	add	n	72	1
2019-11-03	5	3	sum	n	93	1
2019-11-03	5	3	add	n	78	1
2019-11-03	5	3	sum	n	85	1
2019-11-03	5	3	add	y	77	1
2019-11-03	5	3	sum	n	91	1
2019-11-03	5	3	add	y	77	1
2019-11-03	5	3	add	y	117	1
2019-11-03	5	3	add	y	84	1
2019-11-03	5	3	sum	n	81	1
2019-11-03	5	3	add	y	77	1
2019-11-03	5	3	sum	n	73	1
2019-11-03	5	3	add	y	80	1
2019-11-03	5	3	sum	n	85	1
2019-11-03	5	3	add	y	91	1
2019-11-03	5	3	sum	y	86	1
2019-11-03	5	3	add	y	77	1
2019-11-03	5	3	add	n	77	1
2019-11-03	5	3	add	n	77	1
2019-11-03	5	3	sum	n	103	1
2019-11-03	5	3	add	y	80	1
2019-11-03	5	3	sum	y	79	1
2019-11-03	5	3	add	n	76	1
2019-11-03	5	3	sum	n	102	1
2019-11-03	5	3	add	y	67	1
2019-11-03	5	3	sum	n	89	1
2019-11-03	5	3	add	y	69	1
2019-11-03	5	3	add	y	65	1
2019-11-03	5	3	add	n	83	1
2019-11-03	5	3	sum	y	94	1
2019-11-03	5	3	add	y	75	1
2019-11-03	5	3	sum	n	94	1
2019-11-03	5	3	add	n	86	1
2019-11-03	5	3	sum	y	89	1
2019-11-03	5	3	add	y	71	1
2019-11-03	5	3	sum	y	104	1
2019-11-03	5	3	add	n	79	1
2019-11-03	5	3	add	y	82	1
2019-11-03	5	3	add	n	74	1
2019-11-03	5	3	sum	y	100	1
2019-11-03	5	3	add	y	72	1
2019-11-03	5	3	sum	n	94	1
2019-11-03	5	3	add	n	75	1
2019-11-03	5	3	sum	y	80	1
2019-11-03	5	3	add	n	78	1
2019-11-03	5	3	sum	y	85	1
2019-11-03	5	3	add	n	73	1
2019-11-03	5	3	add	n	80	1
2019-11-03	5	3	add	y	80	1
2019-11-03	5	3	sum	n	91	1
2019-11-03	5	3	add	y	75	1
2019-11-03	5	3	sum	n	86	1
2019-11-03	5	3	add	y	74	1
2019-11-03	5	3	sum	y	108	1
2019-11-03	5	3	add	y	91	1
2019-11-03	5	3	sum	n	100	1
2019-11-03	5	3	add	y	80	1
2019-11-03	5	3	add	n	92	1
2019-11-03	5	3	add	n	94	1
2019-11-03	5	3	sum	y	85	1
2019-11-03	5	3	add	n	80	1
2019-11-03	5	3	sum	y	100	1
2019-11-03	5	3	add	y	84	1
2019-11-03	5	3	sum	y	84	1
2019-11-03	5	3	add	y	69	1
2019-11-03	5	3	sum	n	87	1
2019-11-03	5	3	add	y	87	1
2019-11-05	5	3	add	n	67	3
2019-11-05	5	3	add	y	76	3
2019-11-05	5	3	sum	n	71	3
2019-11-05	5	3	add	y	74	3
2019-11-05	5	3	sum	n	77	3
2019-11-05	5	3	add	n	77	3
2019-11-05	5	3	sum	y	82	3
2019-11-05	5	3	add	y	69	3
2019-11-05	5	3	sum	n	82	3
2019-11-05	5	3	add	y	75	3
2019-11-05	5	3	add	y	73	3
2019-11-05	5	3	add	y	67	3
2019-11-05	5	3	sum	n	76	3
2019-11-05	5	3	add	y	76	3
2019-11-05	5	3	sum	y	78	3
2019-11-05	5	3	add	n	73	3
2019-11-05	5	3	sum	y	89	3
2019-11-05	5	3	add	y	84	3
2019-11-05	5	3	sum	n	84	3
2019-11-05	5	3	add	y	64	3
2019-11-05	5	3	add	n	79	3
2019-11-05	5	3	add	n	79	3
2019-11-05	5	3	sum	n	78	3
2019-11-05	5	3	add	n	62	3
2019-11-05	5	3	sum	n	78	3
2019-11-05	5	3	add	y	74	3
2019-11-05	5	3	sum	y	79	3
2019-11-05	5	3	add	n	78	3
2019-11-05	5	3	sum	n	74	3
2019-11-05	5	3	add	n	74	3
2019-11-05	5	3	add	y	68	3
2019-11-05	5	3	add	y	71	3
2019-11-05	5	3	sum	n	77	3
2019-11-05	5	3	add	y	71	3
2019-11-05	5	3	sum	n	76	3
2019-11-05	5	3	add	n	94	3
2019-11-05	5	3	sum	y	79	3
2019-11-05	5	3	add	y	75	3
2019-11-05	5	3	sum	y	75	3
2019-11-05	5	3	add	y	71	3
2019-11-06	5	3	add	n	78	4
2019-11-06	5	3	add	y	68	4
2019-11-06	5	3	sum	n	75	4
2019-11-06	5	3	add	n	66	4
2019-11-06	5	3	sum	y	84	4
2019-11-06	5	3	add	n	75	4
2019-11-06	5	3	sum	n	79	4
2019-11-06	5	3	add	y	64	4
2019-11-06	5	3	sum	y	73	4
2019-11-06	5	3	add	y	80	4
2019-11-13	5	3	add	y	79	11
2019-11-13	5	3	add	y	84	11
2019-11-13	5	3	sum	y	84	11
2019-11-13	5	3	add	y	72	11
2019-11-13	5	3	sum	y	80	11
2019-11-13	5	3	add	y	67	11
2019-11-13	5	3	sum	n	79	11
2019-11-13	5	3	add	y	72	11
2019-11-13	5	3	sum	y	100	11
2019-11-13	5	3	add	y	66	11
2019-11-14	5	3	add	n	74	12
2019-11-14	5	3	add	y	74	12
2019-11-14	5	3	sum	n	100	12
2019-11-14	5	3	add	y	75	12
2019-11-14	5	3	sum	y	104	12
2019-11-14	5	3	add	y	66	12
2019-11-14	5	3	sum	y	82	12
2019-11-14	5	3	add	n	68	12
2019-11-14	5	3	sum	y	93	12
2019-11-14	5	3	add	y	67	12
2019-11-14	5	3	add	y	66	12
2019-11-14	5	3	add	y	72	12
2019-11-14	5	3	sum	y	78	12
2019-11-14	5	3	add	y	74	12
2019-11-14	5	3	sum	y	78	12
2019-11-14	5	3	add	y	71	12
2019-11-14	5	3	sum	y	73	12
2019-11-14	5	3	add	y	63	12
2019-11-14	5	3	sum	y	78	12
2019-11-14	5	3	add	y	62	12
2019-11-14	5	3	add	y	61	12
2019-11-14	5	3	add	y	69	12
2019-11-14	5	3	sum	y	66	12
2019-11-14	5	3	add	n	75	12
2019-11-14	5	3	sum	y	78	12
2019-11-14	5	3	add	y	65	12
2019-11-14	5	3	sum	n	83	12
2019-11-14	5	3	add	y	81	12
2019-11-14	5	3	sum	n	70	12
2019-11-14	5	3	add	y	62	12
2019-11-14	5	3	add	y	69	12
2019-11-14	5	3	add	n	105	12
2019-11-14	5	3	sum	y	105	12
2019-11-14	5	3	add	y	69	12
2019-11-14	5	3	sum	y	96	12
2019-11-14	5	3	add	y	67	12
2019-11-14	5	3	sum	y	92	12
2019-11-14	5	3	add	y	79	12
2019-11-14	5	3	sum	y	91	12
2019-11-14	5	3	add	y	72	12
2019-11-15	5	3	add	n	80	13
2019-11-15	5	3	add	n	79	13
2019-11-15	5	3	add	n	71	13
2019-11-15	5	3	sum	y	81	13
2019-11-15	5	3	add	y	79	13
2019-11-15	5	3	sum	n	87	13
2019-11-15	5	3	add	y	78	13
2019-11-15	5	3	sum	y	80	13
2019-11-15	5	3	add	y	84	13
2019-11-15	5	3	sum	y	74	13
2019-11-15	5	3	add	n	80	13
2019-11-15	5	3	add	y	68	13
2019-11-15	5	3	add	y	76	13
2019-11-15	5	3	sum	y	69	13
2019-11-15	5	3	add	y	74	13
2019-11-15	5	3	sum	y	86	13
2019-11-15	5	3	add	y	77	13
2019-11-15	5	3	add	y	74	13
2019-11-15	5	3	sum	y	74	13
2019-11-15	5	3	add	y	71	13
2019-11-16	5	3	add	n	75	14
2019-11-16	5	3	add	y	63	14
2019-11-16	5	3	sum	n	104	14
2019-11-16	5	3	add	y	79	14
2019-11-16	5	3	sum	n	77	14
2019-11-16	5	3	add	y	82	14
2019-11-16	5	3	sum	y	75	14
2019-11-16	5	3	add	y	66	14
2019-11-16	5	3	sum	n	83	14
2019-11-16	5	3	add	y	76	14
2019-11-16	5	3	add	y	78	14
2019-11-16	5	3	add	y	66	14
2019-11-16	5	3	sum	y	72	14
2019-11-16	5	3	add	y	77	14
2019-11-16	5	3	sum	y	78	14
2019-11-16	5	3	add	y	74	14
2019-11-16	5	3	sum	y	73	14
2019-11-16	5	3	add	y	63	14
2019-11-16	5	3	sum	y	99	14
2019-11-16	5	3	add	y	73	14
2019-11-17	5	3	add	n	66	15
2019-11-17	5	3	add	y	82	15
2019-11-17	5	3	sum	y	95	15
2019-11-17	5	3	add	y	76	15
2019-11-17	5	3	sum	y	102	15
2019-11-17	5	3	add	y	63	15
2019-11-17	5	3	sum	y	77	15
2019-11-17	5	3	add	n	89	15
2019-11-17	5	3	sum	y	75	15
2019-11-17	5	3	add	y	69	15
2019-11-17	5	3	add	n	74	15
2019-11-17	5	3	add	n	84	15
2019-11-17	5	3	sum	n	88	15
2019-11-17	5	3	add	y	73	15
2019-11-17	5	3	sum	y	69	15
2019-11-17	5	3	add	y	66	15
2019-11-17	5	3	sum	n	77	15
2019-11-17	5	3	add	y	60	15
2019-11-17	5	3	sum	y	85	15
2019-11-17	5	3	add	n	73	15
2019-11-17	5	3	add	y	66	15
2019-11-17	5	3	add	y	69	15
2019-11-17	5	3	sum	y	73	15
2019-11-17	5	3	add	y	66	15
2019-11-17	5	3	sum	y	78	15
2019-11-17	5	3	add	y	70	15
2019-11-17	5	3	sum	y	76	15
2019-11-17	5	3	add	y	65	15
2019-11-17	5	3	sum	n	70	15
2019-11-17	5	3	add	y	64	15
2019-11-17	5	3	add	y	64	15
2019-11-17	5	3	add	n	65	15
2019-11-17	5	3	sum	n	89	15
2019-11-17	5	3	add	n	70	15
2019-11-17	5	3	sum	y	76	15
2019-11-17	5	3	add	n	74	15
2019-11-17	5	3	sum	n	89	15
2019-11-17	5	3	add	y	65	15
2019-11-17	5	3	sum	y	77	15
2019-11-17	5	3	add	n	76	15
2019-11-17	5	3	add	y	80	15
2019-11-17	5	3	add	n	66	15
2019-11-17	5	3	sum	y	67	15
2019-11-17	5	3	add	y	70	15
2019-11-17	5	3	sum	n	73	15
2019-11-17	5	3	add	y	70	15
2019-11-17	5	3	sum	n	99	15
2019-11-17	5	3	add	n	68	15
2019-11-17	5	3	sum	y	69	15
2019-11-17	5	3	add	y	75	15
2019-11-18	5	3	add	y	63	16
2019-11-18	5	3	add	y	63	16
2019-11-18	5	3	sum	y	80	16
2019-11-18	5	3	add	y	63	16
2019-11-18	5	3	sum	y	75	16
2019-11-18	5	3	add	y	74	16
2019-11-18	5	3	sum	y	80	16
2019-11-18	5	3	add	n	72	16
2019-11-18	5	3	sum	n	84	16
2019-11-18	5	3	add	y	68	16
2019-11-18	5	3	add	y	66	16
2019-11-18	5	3	add	y	62	16
2019-11-18	5	3	sum	n	88	16
2019-11-18	5	3	add	y	57	16
2019-11-18	5	3	sum	y	79	16
2019-11-18	5	3	add	y	69	16
2019-11-18	5	3	sum	n	71	16
2019-11-18	5	3	add	y	68	16
2019-11-18	5	3	sum	y	100	16
2019-11-18	5	3	add	n	93	16
2019-11-18	5	3	add	n	65	16
2019-11-18	5	3	add	y	64	16
2019-11-18	5	3	sum	n	68	16
2019-11-18	5	3	add	y	75	16
2019-11-18	5	3	sum	y	75	16
2019-11-18	5	3	add	y	62	16
2019-11-18	5	3	sum	n	71	16
2019-11-18	5	3	add	n	66	16
2019-11-18	5	3	sum	y	74	16
2019-11-18	5	3	add	y	66	16
2019-11-18	5	3	add	y	65	16
2019-11-18	5	3	add	n	66	16
2019-11-18	5	3	sum	y	82	16
2019-11-18	5	3	add	n	74	16
2019-11-18	5	3	sum	n	75	16
2019-11-18	5	3	add	y	72	16
2019-11-18	5	3	sum	y	73	16
2019-11-18	5	3	add	y	72	16
2019-11-18	5	3	sum	y	70	16
2019-11-18	5	3	add	y	71	16
2019-11-19	5	3	add	y	62	17
2019-11-19	5	3	add	y	62	17
2019-11-19	5	3	sum	y	72	17
2019-11-19	5	3	add	y	65	17
2019-11-19	5	3	sum	n	85	17
2019-11-19	5	3	add	y	73	17
2019-11-19	5	3	sum	y	80	17
2019-11-19	5	3	add	y	62	17
2019-11-19	5	3	sum	y	81	17
2019-11-19	5	3	add	n	63	17
2019-11-19	5	3	add	y	73	17
2019-11-19	5	3	add	y	65	17
2019-11-19	5	3	sum	n	103	17
2019-11-19	5	3	add	n	84	17
2019-11-19	5	3	sum	y	85	17
2019-11-19	5	3	add	n	61	17
2019-11-19	5	3	sum	n	75	17
2019-11-19	5	3	add	y	71	17
2019-11-19	5	3	sum	y	81	17
2019-11-19	5	3	add	n	65	17
2019-11-20	5	3	add	n	71	18
2019-11-20	5	3	add	n	71	18
2019-11-20	5	3	sum	y	88	18
2019-11-20	5	3	add	n	68	18
2019-11-20	5	3	sum	y	77	18
2019-11-20	5	3	add	y	74	18
2019-11-20	5	3	sum	y	71	18
2019-11-20	5	3	add	y	64	18
2019-11-20	5	3	sum	y	66	18
2019-11-20	5	3	add	y	64	18
2019-11-20	5	3	add	n	86	18
2019-11-20	5	3	add	y	62	18
2019-11-20	5	3	sum	y	93	18
2019-11-20	5	3	add	y	69	18
2019-11-20	5	3	sum	y	83	18
2019-11-20	5	3	add	n	77	18
2019-11-20	5	3	sum	n	71	18
2019-11-20	5	3	add	y	68	18
2019-11-20	5	3	sum	n	69	18
2019-11-20	5	3	add	y	65	18
2019-11-20	5	3	add	y	73	18
2019-11-20	5	3	add	n	72	18
2019-11-20	5	3	sum	n	77	18
2019-11-20	5	3	add	y	74	18
2019-11-20	5	3	sum	n	76	18
2019-11-20	5	3	add	n	72	18
2019-11-20	5	3	sum	y	85	18
2019-11-20	5	3	add	n	86	18
2019-11-20	5	3	sum	n	80	18
2019-11-20	5	3	add	n	70	18
2019-11-20	5	3	add	n	74	18
2019-11-20	5	3	add	n	78	18
2019-11-20	5	3	sum	n	81	18
2019-11-20	5	3	add	n	63	18
2019-11-20	5	3	sum	n	100	18
2019-11-20	5	3	add	n	67	18
2019-11-20	5	3	sum	y	73	18
2019-11-20	5	3	add	y	61	18
2019-11-20	5	3	sum	y	75	18
2019-11-20	5	3	add	n	71	18
2019-11-20	5	3	add	n	75	18
2019-11-20	5	3	add	n	61	18
2019-11-20	5	3	sum	n	70	18
2019-11-20	5	3	add	y	63	18
2019-11-20	5	3	sum	n	77	18
2019-11-20	5	3	add	n	68	18
2019-11-20	5	3	sum	n	101	18
2019-11-20	5	3	add	y	71	18
2019-11-20	5	3	sum	n	88	18
2019-11-20	5	3	add	n	73	18
2019-11-21	5	3	add	y	63	19
2019-11-21	5	3	add	y	66	19
2019-11-21	5	3	sum	n	80	19
2019-11-21	5	3	add	y	66	19
2019-11-21	5	3	sum	n	84	19
2019-11-21	5	3	add	y	68	19
2019-11-21	5	3	sum	n	82	19
2019-11-21	5	3	add	y	75	19
2019-11-21	5	3	sum	n	68	19
2019-11-21	5	3	add	n	77	19
2019-11-21	5	3	add	y	67	19
2019-11-21	5	3	add	y	63	19
2019-11-21	5	3	sum	n	80	19
2019-11-21	5	3	add	y	78	19
2019-11-21	5	3	sum	y	71	19
2019-11-21	5	3	add	y	62	19
2019-11-21	5	3	sum	y	69	19
2019-11-21	5	3	add	n	71	19
2019-11-21	5	3	sum	n	88	19
2019-11-21	5	3	add	y	60	19
2019-11-21	5	3	add	y	67	19
2019-11-21	5	3	add	n	71	19
2019-11-21	5	3	sum	y	86	19
2019-11-21	5	3	add	y	72	19
2019-11-21	5	3	sum	n	72	19
2019-11-21	5	3	add	y	65	19
2019-11-21	5	3	sum	n	82	19
2019-11-21	5	3	add	n	85	19
2019-11-21	5	3	sum	y	88	19
2019-11-21	5	3	add	y	64	19
2019-11-22	5	3	add	y	69	20
2019-11-22	5	3	add	n	63	20
2019-11-22	5	3	sum	y	71	20
2019-11-22	5	3	add	y	67	20
2019-11-22	5	3	sum	y	75	20
2019-11-22	5	3	add	y	74	20
2019-11-22	5	3	sum	y	75	20
2019-11-22	5	3	add	n	67	20
2019-11-22	5	3	sum	y	92	20
2019-11-22	5	3	add	y	66	20
2019-11-22	5	3	add	y	71	20
2019-11-22	5	3	add	y	64	20
2019-11-22	5	3	sum	y	86	20
2019-11-22	5	3	add	y	63	20
2019-11-22	5	3	sum	y	75	20
2019-11-22	5	3	add	y	67	20
2019-11-22	5	3	sum	n	85	20
2019-11-22	5	3	add	y	63	20
2019-11-22	5	3	sum	n	91	20
2019-11-22	5	3	add	n	67	20
2019-11-23	5	3	add	y	60	21
2019-11-23	5	3	add	n	73	21
2019-11-23	5	3	sum	n	73	21
2019-11-23	5	3	add	y	65	21
2019-11-23	5	3	sum	y	78	21
2019-11-23	5	3	add	y	79	21
2019-11-23	5	3	sum	y	79	21
2019-11-23	5	3	add	y	62	21
2019-11-23	5	3	sum	y	81	21
2019-11-23	5	3	add	y	62	21
2019-11-24	5	3	add	n	72	22
2019-11-24	5	3	add	y	71	22
2019-11-24	5	3	sum	y	79	22
2019-11-24	5	3	add	y	69	22
2019-11-24	5	3	sum	n	87	22
2019-11-24	5	3	add	y	78	22
2019-11-24	5	3	sum	y	74	22
2019-11-24	5	3	add	n	71	22
2019-11-24	5	3	sum	n	87	22
2019-11-24	5	3	add	n	70	22
2019-11-24	5	3	add	y	64	22
2019-11-24	5	3	add	y	65	22
2019-11-24	5	3	sum	y	80	22
2019-11-24	5	3	add	y	63	22
2019-11-24	5	3	sum	y	76	22
2019-11-24	5	3	add	y	61	22
2019-11-24	5	3	sum	y	88	22
2019-11-24	5	3	add	n	67	22
2019-11-24	5	3	sum	n	79	22
2019-11-24	5	3	add	y	68	22
2019-11-24	5	3	add	y	63	22
2019-11-24	5	3	add	n	70	22
2019-11-24	5	3	sum	n	84	22
2019-11-24	5	3	add	y	68	22
2019-11-24	5	3	sum	y	71	22
2019-11-24	5	3	add	y	65	22
2019-11-24	5	3	sum	y	65	22
2019-11-24	5	3	add	n	61	22
2019-11-24	5	3	sum	n	70	22
2019-11-24	5	3	add	y	64	22
2019-11-25	5	3	add	n	60	23
2019-11-25	5	3	add	y	70	23
2019-11-25	5	3	sum	y	69	23
2019-11-25	5	3	add	n	67	23
2019-11-25	5	3	sum	y	67	23
2019-11-25	5	3	add	n	74	23
2019-11-25	5	3	sum	y	76	23
2019-11-25	5	3	add	y	67	23
2019-11-25	5	3	sum	y	69	23
2019-11-25	5	3	add	y	63	23
2019-11-25	5	3	add	y	66	23
2019-11-25	5	3	add	y	67	23
2019-11-25	5	3	sum	n	71	23
2019-11-25	5	3	add	y	83	23
2019-11-25	5	3	sum	y	80	23
2019-11-25	5	3	add	y	69	23
2019-11-25	5	3	sum	y	78	23
2019-11-25	5	3	add	n	80	23
2019-11-25	5	3	sum	y	65	23
2019-11-25	5	3	add	y	64	23
2019-11-25	5	3	add	y	62	23
2019-11-25	5	3	add	n	66	23
2019-11-25	5	3	sum	n	67	23
2019-11-25	5	3	add	y	65	23
2019-11-25	5	3	sum	y	71	23
2019-11-25	5	3	add	y	66	23
2019-11-25	5	3	sum	y	75	23
2019-11-25	5	3	add	y	63	23
2019-11-25	5	3	sum	n	71	23
2019-11-25	5	3	add	n	70	23
2019-11-26	5	3	add	y	64	24
2019-11-26	5	3	add	y	64	24
2019-11-26	5	3	sum	y	80	24
2019-11-26	5	3	add	y	81	24
2019-11-26	5	3	sum	y	67	24
2019-11-26	5	3	add	y	62	24
2019-11-26	5	3	sum	y	73	24
2019-11-26	5	3	add	y	70	24
2019-11-26	5	3	sum	y	78	24
2019-11-26	5	3	add	y	70	24
2019-11-26	5	3	add	y	72	24
2019-11-26	5	3	add	y	61	24
2019-11-26	5	3	sum	y	82	24
2019-11-26	5	3	add	y	72	24
2019-11-26	5	3	sum	n	76	24
2019-11-26	5	3	add	y	65	24
2019-11-26	5	3	sum	y	70	24
2019-11-26	5	3	add	y	65	24
2019-11-26	5	3	sum	y	69	24
2019-11-26	5	3	add	y	61	24
2019-11-27	5	3	add	y	62	25
2019-11-27	5	3	add	n	70	25
2019-11-27	5	3	sum	y	67	25
2019-11-27	5	3	add	y	62	25
2019-11-27	5	3	sum	n	80	25
2019-11-27	5	3	add	n	60	25
2019-11-27	5	3	sum	n	84	25
2019-11-27	5	3	add	y	61	25
2019-11-27	5	3	sum	n	81	25
2019-11-27	5	3	add	n	72	25
2019-11-27	5	3	add	n	67	25
2019-11-27	5	3	add	y	63	25
2019-11-27	5	3	sum	y	78	25
2019-11-27	5	3	add	y	69	25
2019-11-27	5	3	sum	y	65	25
2019-11-27	5	3	add	y	70	25
2019-11-27	5	3	sum	y	78	25
2019-11-27	5	3	add	y	66	25
2019-11-27	5	3	sum	y	76	25
2019-11-27	5	3	add	y	62	25
2019-11-28	5	3	add	y	62	26
2019-11-28	5	3	add	y	61	26
2019-11-28	5	3	sum	y	72	26
2019-11-28	5	3	add	n	63	26
2019-11-28	5	3	sum	y	89	26
2019-11-28	5	3	add	y	62	26
2019-11-28	5	3	sum	y	66	26
2019-11-28	5	3	add	n	68	26
2019-11-28	5	3	sum	n	81	26
2019-11-28	5	3	add	y	63	26
2019-11-28	5	3	add	y	65	26
2019-11-28	5	3	add	y	64	26
2019-11-28	5	3	sum	n	72	26
2019-11-28	5	3	add	y	66	26
2019-11-28	5	3	sum	n	92	26
2019-11-28	5	3	add	y	72	26
2019-11-28	5	3	sum	y	94	26
2019-11-28	5	3	add	y	65	26
2019-11-28	5	3	sum	y	72	26
2019-11-28	5	3	add	y	61	26
2019-11-29	5	3	add	n	83	27
2019-11-29	5	3	add	y	64	27
2019-11-29	5	3	sum	y	62	27
2019-11-29	5	3	add	y	63	27
2019-11-29	5	3	sum	n	65	27
2019-11-29	5	3	add	y	66	27
2019-11-29	5	3	sum	y	63	27
2019-11-29	5	3	add	y	57	27
2019-11-29	5	3	sum	y	69	27
2019-11-29	5	3	add	y	60	27
2019-11-29	5	3	add	n	63	27
2019-11-29	5	3	add	y	60	27
2019-11-29	5	3	sum	y	67	27
2019-11-29	5	3	add	y	65	27
2019-11-29	5	3	sum	y	63	27
2019-11-29	5	3	add	y	65	27
2019-11-29	5	3	sum	y	64	27
2019-11-29	5	3	add	y	65	27
2019-11-29	5	3	sum	y	69	27
2019-11-29	5	3	add	y	63	27
2019-11-29	5	3	add	y	64	27
2019-11-29	5	3	add	n	62	27
2019-11-29	5	3	sum	n	85	27
2019-11-29	5	3	add	n	68	27
2019-11-29	5	3	sum	y	67	27
2019-11-29	5	3	add	y	63	27
2019-11-29	5	3	sum	y	75	27
2019-11-29	5	3	add	y	61	27
2019-11-29	5	3	sum	y	70	27
2019-11-29	5	3	add	y	63	27
2019-11-30	5	3	add	y	60	28
2019-11-30	5	3	add	y	63	28
2019-11-30	5	3	sum	y	66	28
2019-11-30	5	3	add	n	65	28
2019-11-30	5	3	sum	y	77	28
2019-11-30	5	3	add	y	63	28
2019-11-30	5	3	sum	y	68	28
2019-11-30	5	3	add	y	63	28
2019-11-30	5	3	sum	y	68	28
2019-11-30	5	3	add	y	62	28
2019-11-30	5	3	add	y	61	28
2019-11-30	5	3	add	y	69	28
2019-11-30	5	3	sum	y	67	28
2019-11-30	5	3	add	y	63	28
2019-11-30	5	3	sum	y	67	28
2019-11-30	5	3	add	y	61	28
2019-11-30	5	3	sum	y	67	28
2019-11-30	5	3	add	n	67	28
2019-11-30	5	3	sum	y	65	28
2019-11-30	5	3	add	y	65	28
2019-11-30	5	3	add	y	62	28
2019-11-30	5	3	add	y	67	28
2019-11-30	5	3	sum	y	87	28
2019-11-30	5	3	add	y	72	28
2019-11-30	5	3	sum	y	78	28
2019-11-30	5	3	add	n	72	28
2019-11-30	5	3	sum	y	69	28
2019-11-30	5	3	add	n	78	28
2019-11-30	5	3	sum	n	77	28
2019-11-30	5	3	add	y	68	28
2019-12-01	5	3	add	n	64	29
2019-12-01	5	3	add	n	70	29
2019-12-01	5	3	sum	y	69	29
2019-12-01	5	3	add	y	63	29
2019-12-01	5	3	sum	y	69	29
2019-12-01	5	3	add	n	67	29
2019-12-01	5	3	sum	y	63	29
2019-12-01	5	3	add	y	61	29
2019-12-01	5	3	sum	y	70	29
2019-12-01	5	3	add	y	64	29
2019-12-01	5	3	add	y	63	29
2019-12-01	5	3	add	y	64	29
2019-12-01	5	3	sum	n	71	29
2019-12-01	5	3	add	y	61	29
2019-12-01	5	3	sum	y	65	29
2019-12-01	5	3	add	y	65	29
2019-12-01	5	3	sum	y	67	29
2019-12-01	5	3	add	y	59	29
2019-12-01	5	3	sum	y	70	29
2019-12-01	5	3	add	y	63	29
2019-12-01	5	3	add	y	61	29
2019-12-01	5	3	add	y	58	29
2019-12-01	5	3	sum	y	59	29
2019-12-01	5	3	add	y	63	29
2019-12-01	5	3	sum	y	75	29
2019-12-01	5	3	add	y	67	29
2019-12-01	5	3	sum	n	70	29
2019-12-01	5	3	add	y	62	29
2019-12-01	5	3	sum	y	63	29
2019-12-01	5	3	add	y	62	29
2019-12-01	5	3	add	y	61	29
2019-12-01	5	3	add	y	60	29
2019-12-01	5	3	sum	y	68	29
2019-12-01	5	3	add	y	59	29
2019-12-01	5	3	sum	y	74	29
2019-12-01	5	3	add	n	72	29
2019-12-01	5	3	sum	y	75	29
2019-12-01	5	3	add	y	66	29
2019-12-01	5	3	sum	y	65	29
2019-12-01	5	3	add	n	60	29
2019-12-02	5	3	add	n	79	30
2019-12-02	5	3	add	n	71	30
2019-12-02	5	3	sum	y	76	30
2019-12-02	5	3	add	y	63	30
2019-12-02	5	3	sum	n	72	30
2019-12-02	5	3	add	n	65	30
2019-12-02	5	3	sum	y	67	30
2019-12-02	5	3	add	n	64	30
2019-12-02	5	3	sum	n	82	30
2019-12-02	5	3	add	y	67	30
2019-12-02	5	3	add	y	68	30
2019-12-02	5	3	add	n	69	30
2019-12-02	5	3	sum	y	87	30
2019-12-02	5	3	add	y	60	30
2019-12-02	5	3	sum	y	71	30
2019-12-02	5	3	add	y	70	30
2019-12-02	5	3	sum	n	85	30
2019-12-02	5	3	add	n	62	30
2019-12-02	5	3	sum	y	75	30
2019-12-02	5	3	add	y	71	30
2019-12-03	5	3	add	n	65	31
2019-12-03	5	3	add	y	64	31
2019-12-03	5	3	sum	n	63	31
2019-12-03	5	3	add	y	88	31
2019-12-03	5	3	sum	y	67	31
2019-12-03	5	3	add	y	64	31
2019-12-03	5	3	sum	y	64	31
2019-12-03	5	3	add	y	63	31
2019-12-03	5	3	sum	y	74	31
2019-12-03	5	3	add	y	64	31
2019-12-03	5	3	add	y	63	31
2019-12-03	5	3	add	y	68	31
2019-12-03	5	3	sum	n	70	31
2019-12-03	5	3	add	y	63	31
2019-12-03	5	3	sum	y	66	31
2019-12-03	5	3	add	y	71	31
2019-12-03	5	3	sum	y	77	31
2019-12-03	5	3	add	n	64	31
2019-12-03	5	3	sum	y	72	31
2019-12-03	5	3	add	n	68	31
2019-12-04	5	3	add	y	62	32
2019-12-04	5	3	add	n	65	32
2019-12-04	5	3	sum	n	67	32
2019-12-04	5	3	add	y	64	32
2019-12-04	5	3	sum	y	74	32
2019-12-04	5	3	add	y	65	32
2019-12-04	5	3	sum	y	65	32
2019-12-04	5	3	add	y	78	32
2019-12-04	5	3	sum	y	68	32
2019-12-04	5	3	add	n	64	32
2019-12-04	5	3	add	y	65	32
2019-12-04	5	3	add	y	65	32
2019-12-04	5	3	sum	y	65	32
2019-12-04	5	3	add	y	68	32
2019-12-04	5	3	sum	y	86	32
2019-12-04	5	3	add	y	59	32
2019-12-04	5	3	sum	n	85	32
2019-12-04	5	3	add	y	60	32
2019-12-04	5	3	sum	y	79	32
2019-12-04	5	3	add	y	62	32
2019-12-05	5	3	add	y	74	33
2019-12-05	5	3	add	y	68	33
2019-12-05	5	3	sum	y	80	33
2019-12-05	5	3	add	y	66	33
2019-12-05	5	3	sum	y	61	33
2019-12-05	5	3	add	y	64	33
2019-12-05	5	3	sum	n	69	33
2019-12-05	5	3	add	y	67	33
2019-12-05	5	3	sum	y	67	33
2019-12-05	5	3	add	n	68	33
2019-12-05	5	3	add	n	64	33
2019-12-05	5	3	add	y	64	33
2019-12-05	5	3	sum	n	75	33
2019-12-05	5	3	add	y	74	33
2019-12-05	5	3	sum	y	70	33
2019-12-05	5	3	add	y	63	33
2019-12-05	5	3	sum	y	67	33
2019-12-05	5	3	add	n	71	33
2019-12-05	5	3	sum	y	66	33
2019-12-05	5	3	add	y	59	33
2019-12-06	5	3	add	y	62	34
2019-12-06	5	3	add	y	66	34
2019-12-06	5	3	sum	y	64	34
2019-12-06	5	3	add	y	82	34
2019-12-06	5	3	sum	y	76	34
2019-12-06	5	3	add	n	68	34
2019-12-06	5	3	sum	n	62	34
2019-12-06	5	3	add	y	65	34
2019-12-06	5	3	sum	n	76	34
2019-12-06	5	3	add	n	62	34
2019-12-06	5	3	add	y	57	34
2019-12-06	5	3	add	y	57	34
2019-12-06	5	3	sum	y	65	34
2019-12-06	5	3	add	y	61	34
2019-12-06	5	3	sum	n	67	34
2019-12-06	5	3	add	y	66	34
2019-12-06	5	3	sum	y	76	34
2019-12-06	5	3	add	y	63	34
2019-12-06	5	3	sum	y	68	34
2019-12-06	5	3	add	y	67	34
2019-12-06	10	3	add	y	51	34
2019-12-06	10	3	add	y	59	34
2019-12-06	10	3	sum	n	74	34
2019-12-06	10	3	add	y	58	34
2019-12-06	10	3	sum	y	70	34
2019-12-06	10	3	add	y	56	34
2019-12-06	10	3	sum	y	57	34
2019-12-06	10	3	add	y	53	34
2019-12-06	10	3	sum	n	66	34
2019-12-06	10	3	add	y	60	34
2019-12-07	10	3	add	n	54	35
2019-12-07	10	3	add	n	61	35
2019-12-07	10	3	sum	n	67	35
2019-12-07	10	3	add	n	63	35
2019-12-07	10	3	sum	y	63	35
2019-12-07	10	3	add	n	54	35
2019-12-07	10	3	sum	y	57	35
2019-12-07	10	3	add	y	51	35
2019-12-07	10	3	sum	y	63	35
2019-12-07	10	3	add	y	57	35
2019-12-07	10	3	add	n	64	35
2019-12-07	10	3	add	y	60	35
2019-12-07	10	3	sum	n	60	35
2019-12-07	10	3	add	y	55	35
2019-12-07	10	3	sum	y	59	35
2019-12-07	10	3	add	y	53	35
2019-12-07	10	3	sum	y	59	35
2019-12-07	10	3	add	y	70	35
2019-12-07	10	3	sum	n	60	35
2019-12-07	10	3	add	y	59	35
2019-12-07	10	3	add	y	70	35
2019-12-07	10	3	add	y	56	35
2019-12-07	10	3	sum	y	65	35
2019-12-07	10	3	add	y	53	35
2019-12-07	10	3	sum	y	73	35
2019-12-07	10	3	add	y	58	35
2019-12-07	10	3	sum	y	60	35
2019-12-07	10	3	add	y	55	35
2019-12-07	10	3	sum	y	68	35
2019-12-07	10	3	add	y	56	35
2019-12-08	10	3	add	y	67	36
2019-12-08	10	3	add	y	52	36
2019-12-08	10	3	sum	y	59	36
2019-12-08	10	3	add	y	53	36
2019-12-08	10	3	sum	y	65	36
2019-12-08	10	3	add	y	63	36
2019-12-08	10	3	sum	y	82	36
2019-12-08	10	3	add	n	64	36
2019-12-08	10	3	sum	n	66	36
2019-12-08	10	3	add	n	59	36
2019-12-08	10	3	add	y	57	36
2019-12-08	10	3	add	y	57	36
2019-12-08	10	3	sum	y	66	36
2019-12-08	10	3	add	y	66	36
2019-12-08	10	3	sum	y	64	36
2019-12-08	10	3	add	y	55	36
2019-12-08	10	3	sum	n	72	36
2019-12-08	10	3	add	y	53	36
2019-12-08	10	3	sum	y	64	36
2019-12-08	10	3	add	y	64	36
2019-12-09	10	3	add	n	65	37
2019-12-09	10	3	add	y	62	37
2019-12-09	10	3	sum	n	63	37
2019-12-09	10	3	add	y	62	37
2019-12-09	10	3	sum	n	65	37
2019-12-09	10	3	add	n	53	37
2019-12-09	10	3	sum	y	60	37
2019-12-09	10	3	add	y	56	37
2019-12-09	10	3	sum	n	73	37
2019-12-09	10	3	add	y	52	37
2019-12-09	10	3	add	y	63	37
2019-12-09	10	3	add	n	61	37
2019-12-09	10	3	sum	y	64	37
2019-12-09	10	3	add	y	56	37
2019-12-09	10	3	sum	y	69	37
2019-12-09	10	3	add	y	63	37
2019-12-09	10	3	sum	y	59	37
2019-12-09	10	3	add	y	58	37
2019-12-09	10	3	sum	y	60	37
2019-12-09	10	3	add	y	62	37
2019-12-10	10	3	add	n	63	38
2019-12-10	10	3	add	y	62	38
2019-12-10	10	3	sum	n	62	38
2019-12-10	10	3	add	y	58	38
2019-12-10	10	3	sum	y	65	38
2019-12-10	10	3	add	y	69	38
2019-12-10	10	3	sum	n	65	38
2019-12-10	10	3	add	y	60	38
2019-12-10	10	3	sum	n	57	38
2019-12-10	10	3	add	y	56	38
2019-12-10	10	3	add	n	69	38
2019-12-10	10	3	add	y	59	38
2019-12-10	10	3	sum	n	64	38
2019-12-10	10	3	add	y	65	38
2019-12-10	10	3	sum	y	74	38
2019-12-10	10	3	add	y	61	38
2019-12-10	10	3	sum	n	74	38
2019-12-10	10	3	add	y	60	38
2019-12-10	10	3	sum	n	63	38
2019-12-10	10	3	add	y	55	38
2019-12-10	10	3	add	y	56	38
2019-12-10	10	3	add	y	55	38
2019-12-10	10	3	sum	y	67	38
2019-12-10	10	3	add	y	62	38
2019-12-10	10	3	sum	y	62	38
2019-12-10	10	3	add	n	55	38
2019-12-10	10	3	sum	y	69	38
2019-12-10	10	3	add	y	54	38
2019-12-10	10	3	sum	y	68	38
2019-12-10	10	3	add	n	60	38
2019-12-11	10	3	add	y	56	39
2019-12-11	10	3	add	y	66	39
2019-12-11	10	3	sum	n	71	39
2019-12-11	10	3	add	n	65	39
2019-12-11	10	3	sum	y	64	39
2019-12-11	10	3	add	y	66	39
2019-12-11	10	3	sum	y	72	39
2019-12-11	10	3	add	y	55	39
2019-12-11	10	3	sum	n	65	39
2019-12-11	10	3	add	n	59	39
2019-12-11	10	3	add	y	57	39
2019-12-11	10	3	add	y	56	39
2019-12-11	10	3	sum	y	72	39
2019-12-11	10	3	add	y	57	39
2019-12-11	10	3	sum	y	78	39
2019-12-11	10	3	add	y	54	39
2019-12-11	10	3	sum	y	66	39
2019-12-11	10	3	add	n	67	39
2019-12-11	10	3	sum	n	67	39
2019-12-11	10	3	add	y	58	39
2019-12-12	10	3	add	y	57	40
2019-12-12	10	3	add	n	58	40
2019-12-12	10	3	sum	y	64	40
2019-12-12	10	3	add	y	56	40
2019-12-12	10	3	sum	y	63	40
2019-12-12	10	3	add	y	60	40
2019-12-12	10	3	sum	y	79	40
2019-12-12	10	3	add	y	66	40
2019-12-12	10	3	sum	n	70	40
2019-12-12	10	3	add	y	59	40
2019-12-12	10	3	add	y	58	40
2019-12-12	10	3	add	y	58	40
2019-12-12	10	3	sum	y	69	40
2019-12-12	10	3	add	y	59	40
2019-12-12	10	3	sum	n	60	40
2019-12-12	10	3	add	y	60	40
2019-12-12	10	3	sum	y	65	40
2019-12-12	10	3	add	y	57	40
2019-12-12	10	3	sum	y	65	40
2019-12-12	10	3	add	n	56	40
2019-12-12	10	3	add	y	67	40
2019-12-12	10	3	add	y	58	40
2019-12-12	10	3	sum	y	77	40
2019-12-12	10	3	add	y	65	40
2019-12-12	10	3	sum	y	68	40
2019-12-12	10	3	add	n	66	40
2019-12-12	10	3	sum	y	64	40
2019-12-12	10	3	add	y	53	40
2019-12-12	10	3	sum	y	66	40
2019-12-12	10	3	add	y	60	40
2019-12-13	10	3	add	y	53	41
2019-12-13	10	3	add	y	58	41
2019-12-13	10	3	sum	y	58	41
2019-12-13	10	3	add	y	61	41
2019-12-13	10	3	sum	y	73	41
2019-12-13	10	3	add	n	58	41
2019-12-13	10	3	sum	n	77	41
2019-12-13	10	3	add	y	59	41
2019-12-13	10	3	sum	y	63	41
2019-12-13	10	3	add	y	57	41
2019-12-13	10	3	add	y	65	41
2019-12-13	10	3	add	y	72	41
2019-12-13	10	3	sum	n	60	41
2019-12-13	10	3	add	y	52	41
2019-12-13	10	3	sum	y	67	41
2019-12-13	10	3	add	y	66	41
2019-12-13	10	3	sum	y	73	41
2019-12-13	10	3	add	y	66	41
2019-12-13	10	3	sum	y	76	41
2019-12-13	10	3	add	y	56	41
2019-12-13	10	3	add	y	58	41
2019-12-13	10	3	add	n	72	41
2019-12-13	10	3	sum	y	62	41
2019-12-13	10	3	add	y	55	41
2019-12-13	10	3	sum	n	79	41
2019-12-13	10	3	add	y	57	41
2019-12-13	10	3	sum	y	79	41
2019-12-13	10	3	add	y	52	41
2019-12-13	10	3	sum	y	63	41
2019-12-13	10	3	add	y	59	41
2019-12-14	10	3	add	n	59	42
2019-12-14	10	3	add	y	59	42
2019-12-14	10	3	sum	y	70	42
2019-12-14	10	3	add	y	61	42
2019-12-14	10	3	sum	y	60	42
2019-12-14	10	3	add	n	57	42
2019-12-14	10	3	sum	y	76	42
2019-12-14	10	3	add	y	63	42
2019-12-14	10	3	sum	y	58	42
2019-12-14	10	3	add	y	59	42
2019-12-14	10	3	add	n	61	42
2019-12-14	10	3	add	y	51	42
2019-12-14	10	3	sum	y	78	42
2019-12-14	10	3	add	y	56	42
2019-12-14	10	3	sum	y	59	42
2019-12-14	10	3	add	y	57	42
2019-12-14	10	3	sum	y	79	42
2019-12-14	10	3	add	y	61	42
2019-12-14	10	3	sum	n	66	42
2019-12-14	10	3	add	y	65	42
2019-12-14	10	3	add	y	73	42
2019-12-14	10	3	add	y	57	42
2019-12-14	10	3	sum	y	61	42
2019-12-14	10	3	add	n	55	42
2019-12-14	10	3	sum	y	60	42
2019-12-14	10	3	add	y	58	42
2019-12-14	10	3	sum	y	57	42
2019-12-14	10	3	add	y	67	42
2019-12-14	10	3	sum	y	66	42
2019-12-14	10	3	add	y	59	42
2019-12-15	10	3	add	y	61	43
2019-12-15	10	3	add	y	57	43
2019-12-15	10	3	sum	n	74	43
2019-12-15	10	3	add	y	56	43
2019-12-15	10	3	sum	y	74	43
2019-12-15	10	3	add	n	59	43
2019-12-15	10	3	sum	n	68	43
2019-12-15	10	3	add	y	58	43
2019-12-15	10	3	sum	y	72	43
2019-12-15	10	3	add	y	60	43
2019-12-15	10	3	add	y	61	43
2019-12-15	10	3	add	n	64	43
2019-12-15	10	3	sum	n	69	43
2019-12-15	10	3	add	y	61	43
2019-12-15	10	3	sum	n	76	43
2019-12-15	10	3	add	y	58	43
2019-12-15	10	3	sum	y	57	43
2019-12-15	10	3	add	y	63	43
2019-12-15	10	3	sum	y	57	43
2019-12-15	10	3	add	y	64	43
2019-12-16	10	3	add	y	66	44
2019-12-16	10	3	add	y	59	44
2019-12-16	10	3	sum	y	62	44
2019-12-16	10	3	add	y	58	44
2019-12-16	10	3	sum	y	63	44
2019-12-16	10	3	add	y	57	44
2019-12-16	10	3	sum	y	74	44
2019-12-16	10	3	add	y	53	44
2019-12-16	10	3	sum	y	65	44
2019-12-16	10	3	add	y	57	44
2019-12-16	10	3	add	n	58	44
2019-12-16	10	3	add	n	58	44
2019-12-16	10	3	sum	n	58	44
2019-12-16	10	3	add	y	56	44
2019-12-16	10	3	sum	y	60	44
2019-12-16	10	3	add	y	53	44
2019-12-16	10	3	sum	n	58	44
2019-12-16	10	3	add	y	73	44
2019-12-16	10	3	sum	y	64	44
2019-12-16	10	3	add	y	60	44
2019-12-17	10	3	add	y	62	45
2019-12-17	10	3	add	y	59	45
2019-12-17	10	3	sum	y	56	45
2019-12-17	10	3	add	y	59	45
2019-12-17	10	3	sum	y	63	45
2019-12-17	10	3	add	y	56	45
2019-12-17	10	3	sum	y	77	45
2019-12-17	10	3	add	y	62	45
2019-12-17	10	3	sum	y	77	45
2019-12-17	10	3	add	y	59	45
2019-12-18	10	3	add	n	66	46
2019-12-18	10	3	add	y	55	46
2019-12-18	10	3	sum	n	60	46
2019-12-18	10	3	add	y	53	46
2019-12-18	10	3	sum	y	74	46
2019-12-18	10	3	add	y	61	46
2019-12-18	10	3	sum	y	60	46
2019-12-18	10	3	add	y	66	46
2019-12-18	10	3	sum	n	70	46
2019-12-18	10	3	add	y	72	46
2019-12-18	10	3	add	y	56	46
2019-12-18	10	3	add	n	59	46
2019-12-18	10	3	sum	y	55	46
2019-12-18	10	3	add	y	59	46
2019-12-18	10	3	sum	y	65	46
2019-12-18	10	3	add	y	62	46
2019-12-18	10	3	sum	n	68	46
2019-12-18	10	3	add	y	58	46
2019-12-18	10	3	sum	y	68	46
2019-12-18	10	3	add	y	60	46
2019-12-18	10	3	add	n	54	46
2019-12-18	10	3	add	y	54	46
2019-12-18	10	3	sum	y	62	46
2019-12-18	10	3	add	y	57	46
2019-12-18	10	3	sum	y	71	46
2019-12-18	10	3	add	y	54	46
2019-12-18	10	3	sum	y	67	46
2019-12-18	10	3	add	y	54	46
2019-12-18	10	3	sum	y	63	46
2019-12-18	10	3	add	y	67	46
2019-12-19	10	3	add	y	61	47
2019-12-19	10	3	add	y	58	47
2019-12-19	10	3	sum	n	61	47
2019-12-19	10	3	add	y	54	47
2019-12-19	10	3	sum	n	71	47
2019-12-19	10	3	add	y	53	47
2019-12-19	10	3	sum	y	68	47
2019-12-19	10	3	add	y	55	47
2019-12-19	10	3	sum	y	65	47
2019-12-19	10	3	add	y	68	47
2019-12-19	10	3	add	y	60	47
2019-12-19	10	3	add	y	55	47
2019-12-19	10	3	sum	y	60	47
2019-12-19	10	3	add	y	56	47
2019-12-19	10	3	sum	y	67	47
2019-12-19	10	3	add	y	55	47
2019-12-19	10	3	sum	y	71	47
2019-12-19	10	3	add	y	54	47
2019-12-19	10	3	sum	y	55	47
2019-12-19	10	3	add	y	53	47
2019-12-20	10	3	add	y	53	48
2019-12-20	10	3	add	y	54	48
2019-12-20	10	3	sum	y	57	48
2019-12-20	10	3	add	y	55	48
2019-12-20	10	3	sum	y	55	48
2019-12-20	10	3	add	y	55	48
2019-12-20	10	3	sum	y	54	48
2019-12-20	10	3	add	y	57	48
2019-12-20	10	3	sum	y	59	48
2019-12-20	10	3	add	y	61	48
2019-12-20	10	3	add	y	52	48
2019-12-20	10	3	add	n	54	48
2019-12-20	10	3	sum	y	63	48
2019-12-20	10	3	add	y	60	48
2019-12-20	10	3	sum	y	59	48
2019-12-20	10	3	add	y	53	48
2019-12-20	10	3	sum	n	69	48
2019-12-20	10	3	add	y	62	48
2019-12-20	10	3	sum	n	67	48
2019-12-20	10	3	add	y	52	48
2019-12-20	10	3	add	n	56	48
2019-12-20	10	3	add	y	58	48
2019-12-20	10	3	sum	y	60	48
2019-12-20	10	3	add	y	57	48
2019-12-20	10	3	sum	n	57	48
2019-12-20	10	3	add	y	59	48
2019-12-20	10	3	sum	y	64	48
2019-12-20	10	3	add	y	55	48
2019-12-20	10	3	sum	y	56	48
2019-12-20	10	3	add	y	63	48
2019-12-21	10	3	add	y	55	49
2019-12-21	10	3	add	y	65	49
2019-12-21	10	3	sum	y	59	49
2019-12-21	10	3	add	y	60	49
2019-12-21	10	3	sum	n	62	49
2019-12-21	10	3	add	y	63	49
2019-12-21	10	3	sum	y	74	49
2019-12-21	10	3	add	y	53	49
2019-12-21	10	3	sum	y	62	49
2019-12-21	10	3	add	y	60	49
2019-12-21	10	3	add	y	60	49
2019-12-21	10	3	add	y	55	49
2019-12-21	10	3	sum	y	60	49
2019-12-21	10	3	add	y	55	49
2019-12-21	10	3	sum	n	56	49
2019-12-21	10	3	add	y	57	49
2019-12-21	10	3	sum	n	55	49
2019-12-21	10	3	add	y	55	49
2019-12-21	10	3	sum	y	72	49
2019-12-21	10	3	add	y	54	49
2019-12-21	10	3	add	y	55	49
2019-12-21	10	3	add	y	51	49
2019-12-21	10	3	sum	y	57	49
2019-12-21	10	3	add	y	54	49
2019-12-21	10	3	sum	n	57	49
2019-12-21	10	3	add	y	55	49
2019-12-21	10	3	sum	y	56	49
2019-12-21	10	3	add	y	55	49
2019-12-21	10	3	sum	y	57	49
2019-12-21	10	3	add	y	59	49
2019-12-22	10	3	add	n	53	50
2019-12-22	10	3	add	n	54	50
2019-12-22	10	3	sum	y	65	50
2019-12-22	10	3	add	y	61	50
2019-12-22	10	3	sum	n	66	50
2019-12-22	10	3	add	y	57	50
2019-12-22	10	3	sum	y	65	50
2019-12-22	10	3	add	n	57	50
2019-12-22	10	3	sum	y	60	50
2019-12-22	10	3	add	y	57	50
2019-12-22	10	3	add	n	56	50
2019-12-22	10	3	add	y	55	50
2019-12-22	10	3	sum	y	64	50
2019-12-22	10	3	add	y	54	50
2019-12-22	10	3	sum	n	69	50
2019-12-22	10	3	add	y	54	50
2019-12-22	10	3	sum	y	56	50
2019-12-22	10	3	add	y	54	50
2019-12-22	10	3	sum	y	65	50
2019-12-22	10	3	add	y	56	50
2019-12-22	10	3	add	n	56	50
2019-12-22	10	3	add	y	58	50
2019-12-22	10	3	sum	n	60	50
2019-12-22	10	3	add	y	53	50
2019-12-22	10	3	sum	n	61	50
2019-12-22	10	3	add	y	57	50
2019-12-22	10	3	sum	y	63	50
2019-12-22	10	3	add	y	57	50
2019-12-22	10	3	sum	y	59	50
2019-12-22	10	3	add	y	60	50
2019-12-23	10	3	add	y	59	51
2019-12-23	10	3	add	n	53	51
2019-12-23	10	3	sum	n	57	51
2019-12-23	10	3	add	y	59	51
2019-12-23	10	3	sum	y	58	51
2019-12-23	10	3	add	n	74	51
2019-12-23	10	3	sum	n	63	51
2019-12-23	10	3	add	y	52	51
2019-12-23	10	3	sum	y	61	51
2019-12-23	10	3	add	y	52	51
2019-12-23	10	3	add	y	56	51
2019-12-23	10	3	add	y	53	51
2019-12-23	10	3	sum	y	61	51
2019-12-23	10	3	add	n	54	51
2019-12-23	10	3	sum	n	58	51
2019-12-23	10	3	add	y	55	51
2019-12-23	10	3	sum	y	57	51
2019-12-23	10	3	add	y	55	51
2019-12-23	10	3	sum	y	65	51
2019-12-23	10	3	add	y	56	51
2019-12-24	10	3	add	n	57	52
2019-12-24	10	3	add	n	60	52
2019-12-24	10	3	sum	y	60	52
2019-12-24	10	3	add	y	63	52
2019-12-24	10	3	sum	y	64	52
2019-12-24	10	3	add	n	54	52
2019-12-24	10	3	sum	y	59	52
2019-12-24	10	3	add	n	63	52
2019-12-24	10	3	sum	y	57	52
2019-12-24	10	3	add	y	55	52
2019-12-24	10	3	add	y	60	52
2019-12-24	10	3	add	y	54	52
2019-12-24	10	3	sum	n	65	52
2019-12-24	10	3	add	y	59	52
2019-12-24	10	3	sum	y	57	52
2019-12-24	10	3	add	y	57	52
2019-12-24	10	3	sum	y	74	52
2019-12-24	10	3	add	y	61	52
2019-12-24	10	3	sum	y	60	52
2019-12-24	10	3	add	y	52	52
2019-12-24	10	3	add	n	56	52
2019-12-24	10	3	add	y	54	52
2019-12-24	10	3	sum	y	61	52
2019-12-24	10	3	add	n	51	52
2019-12-24	10	3	sum	y	65	52
2019-12-24	10	3	add	y	54	52
2019-12-24	10	3	sum	y	58	52
2019-12-24	10	3	add	y	56	52
2019-12-24	10	3	sum	y	74	52
2019-12-24	10	3	add	y	54	52
2019-12-24	10	3	add	y	57	52
2019-12-24	10	3	add	y	52	52
2019-12-24	10	3	sum	y	60	52
2019-12-24	10	3	add	y	56	52
2019-12-24	10	3	sum	n	66	52
2019-12-24	10	3	add	y	59	52
2019-12-24	10	3	sum	y	65	52
2019-12-24	10	3	add	y	55	52
2019-12-24	10	3	sum	y	70	52
2019-12-24	10	3	add	y	59	52
2019-12-26	10	3	add	y	58	54
2019-12-26	10	3	add	y	58	54
2019-12-26	10	3	sum	y	56	54
2019-12-26	10	3	add	y	58	54
2019-12-26	10	3	sum	n	57	54
2019-12-26	10	3	add	y	52	54
2019-12-26	10	3	sum	n	69	54
2019-12-26	10	3	add	n	60	54
2019-12-26	10	3	sum	y	64	54
2019-12-26	10	3	add	y	57	54
2019-12-26	10	3	add	y	57	54
2019-12-26	10	3	add	y	59	54
2019-12-26	10	3	sum	y	66	54
2019-12-26	10	3	add	y	53	54
2019-12-26	10	3	sum	y	58	54
2019-12-26	10	3	add	y	57	54
2019-12-26	10	3	sum	y	64	54
2019-12-26	10	3	add	y	59	54
2019-12-26	10	3	sum	y	71	54
2019-12-26	10	3	add	y	55	54
2019-12-26	10	3	add	y	61	54
2019-12-26	10	3	add	y	60	54
2019-12-26	10	3	sum	y	62	54
2019-12-26	10	3	add	y	53	54
2019-12-26	10	3	sum	y	60	54
2019-12-26	10	3	add	y	55	54
2019-12-26	10	3	sum	y	68	54
2019-12-26	10	3	add	y	58	54
2019-12-26	10	3	sum	y	67	54
2019-12-26	10	3	add	y	52	54
2019-12-26	10	3	add	y	58	54
2019-12-26	10	3	add	y	56	54
2019-12-26	10	3	sum	y	59	54
2019-12-26	10	3	add	y	56	54
2019-12-26	10	3	sum	n	55	54
2019-12-26	10	3	add	y	63	54
2019-12-26	10	3	sum	y	58	54
2019-12-26	10	3	add	y	61	54
2019-12-26	10	3	sum	y	62	54
2019-12-26	10	3	add	y	63	54
2019-12-27	10	3	add	y	58	55
2019-12-27	10	3	add	y	54	55
2019-12-27	10	3	sum	y	66	55
2019-12-27	10	3	add	y	52	55
2019-12-27	10	3	sum	y	56	55
2019-12-27	10	3	add	y	51	55
2019-12-27	10	3	sum	y	58	55
2019-12-27	10	3	add	y	54	55
2019-12-27	10	3	sum	y	53	55
2019-12-27	10	3	add	y	54	55
2019-12-27	10	3	add	y	55	55
2019-12-27	10	3	add	y	53	55
2019-12-27	10	3	sum	y	66	55
2019-12-27	10	3	add	y	55	55
2019-12-27	10	3	sum	y	62	55
2019-12-27	10	3	add	y	57	55
2019-12-27	10	3	sum	y	64	55
2019-12-27	10	3	add	y	56	55
2019-12-27	10	3	sum	y	56	55
2019-12-27	10	3	add	y	60	55
2019-12-28	10	3	add	y	55	56
2019-12-28	10	3	add	n	57	56
2019-12-28	10	3	sum	n	58	56
2019-12-28	10	3	add	y	55	56
2019-12-28	10	3	sum	n	66	56
2019-12-28	10	3	add	n	59	56
2019-12-28	10	3	sum	n	58	56
2019-12-28	10	3	add	y	53	56
2019-12-28	10	3	sum	y	62	56
2019-12-28	10	3	add	n	58	56
2019-12-28	10	3	add	y	66	56
2019-12-28	10	3	add	n	63	56
2019-12-28	10	3	sum	y	70	56
2019-12-28	10	3	add	y	48	56
2019-12-28	10	3	sum	y	58	56
2019-12-28	10	3	add	y	55	56
2019-12-28	10	3	sum	y	73	56
2019-12-28	10	3	add	y	54	56
2019-12-28	10	3	sum	y	56	56
2019-12-28	10	3	add	y	53	56
2019-12-28	10	3	add	y	54	56
2019-12-28	10	3	add	n	58	56
2019-12-28	10	3	sum	y	63	56
2019-12-28	10	3	add	y	53	56
2019-12-28	10	3	sum	y	60	56
2019-12-28	10	3	add	y	57	56
2019-12-28	10	3	sum	y	61	56
2019-12-28	10	3	add	y	52	56
2019-12-28	10	3	sum	n	70	56
2019-12-28	10	3	add	y	52	56
2019-12-29	10	3	add	y	52	57
2019-12-29	10	3	add	y	58	57
2019-12-29	10	3	sum	y	72	57
2019-12-29	10	3	add	y	56	57
2019-12-29	10	3	sum	y	63	57
2019-12-29	10	3	add	y	56	57
2019-12-29	10	3	sum	y	71	57
2019-12-29	10	3	add	y	59	57
2019-12-29	10	3	sum	y	65	57
2019-12-29	10	3	add	y	56	57
2019-12-29	10	3	add	y	61	57
2019-12-29	10	3	add	y	54	57
2019-12-29	10	3	sum	y	64	57
2019-12-29	10	3	add	y	59	57
2019-12-29	10	3	sum	n	69	57
2019-12-29	10	3	add	n	53	57
2019-12-29	10	3	sum	y	67	57
2019-12-29	10	3	add	y	53	57
2019-12-29	10	3	sum	y	68	57
2019-12-29	10	3	add	y	55	57
2019-12-29	10	3	add	y	60	57
2019-12-29	10	3	add	y	59	57
2019-12-29	10	3	sum	y	59	57
2019-12-29	10	3	add	y	57	57
2019-12-29	10	3	sum	y	64	57
2019-12-29	10	3	add	y	52	57
2019-12-29	10	3	sum	y	60	57
2019-12-29	10	3	add	y	54	57
2019-12-29	10	3	sum	y	66	57
2019-12-29	10	3	add	y	57	57
2019-12-30	10	3	add	y	54	58
2019-12-30	10	3	add	y	71	58
2019-12-30	10	3	sum	y	69	58
2019-12-30	10	3	add	n	60	58
2019-12-30	10	3	sum	y	57	58
2019-12-30	10	3	add	y	60	58
2019-12-30	10	3	sum	y	67	58
2019-12-30	10	3	add	y	53	58
2019-12-30	10	3	sum	y	57	58
2019-12-30	10	3	add	y	55	58
2019-12-30	10	3	add	y	54	58
2019-12-30	10	3	add	y	53	58
2019-12-30	10	3	sum	y	62	58
2019-12-30	10	3	add	y	54	58
2019-12-30	10	3	sum	y	55	58
2019-12-30	10	3	add	y	57	58
2019-12-30	10	3	sum	y	53	58
2019-12-30	10	3	add	y	57	58
2019-12-30	10	3	sum	y	57	58
2019-12-30	10	3	add	n	57	58
2019-12-30	10	3	add	y	56	58
2019-12-30	10	3	add	n	56	58
2019-12-30	10	3	sum	n	68	58
2019-12-30	10	3	add	n	53	58
2019-12-30	10	3	sum	y	61	58
2019-12-30	10	3	add	y	53	58
2019-12-30	10	3	sum	y	55	58
2019-12-30	10	3	add	y	55	58
2019-12-30	10	3	sum	n	64	58
2019-12-30	10	3	add	y	53	58
2019-12-31	10	3	add	y	57	59
2019-12-31	10	3	add	y	55	59
2019-12-31	10	3	sum	y	54	59
2019-12-31	10	3	add	y	57	59
2019-12-31	10	3	sum	y	53	59
2019-12-31	10	3	add	y	59	59
2019-12-31	10	3	sum	y	56	59
2019-12-31	10	3	add	y	54	59
2019-12-31	10	3	sum	y	57	59
2019-12-31	10	3	add	y	54	59
2019-12-31	10	3	add	y	53	59
2019-12-31	10	3	add	y	55	59
2019-12-31	10	3	sum	y	56	59
2019-12-31	10	3	add	y	50	59
2019-12-31	10	3	sum	y	60	59
2019-12-31	10	3	add	y	50	59
2019-12-31	10	3	sum	y	59	59
2019-12-31	10	3	add	y	60	59
2019-12-31	10	3	sum	y	58	59
2019-12-31	10	3	add	y	54	59
2019-12-31	10	3	add	y	52	59
2019-12-31	10	3	add	y	55	59
2019-12-31	10	3	sum	y	56	59
2019-12-31	10	3	add	y	54	59
2019-12-31	10	3	sum	y	67	59
2019-12-31	10	3	add	n	59	59
2019-12-31	10	3	sum	n	68	59
2019-12-31	10	3	add	y	54	59
2019-12-31	10	3	sum	y	63	59
2019-12-31	10	3	add	y	57	59
