# Supplementary material for: Time Series Analysis in Forecasting Mental Addition and Summation Performance
Source: Front Psychol. 2020 May 20;11:911. doi: 10.3389/fpsyg.2020.00911 (PMC7251292; doi:10.3389/fpsyg.2020.00911)
Supplement: Data Sheet 2 — Testing period addition and summation times. For both Supplementary Data Sheets: rate, iOS accessibility program voice over speed; kyu, Calculation difficulty rate; Correct, correct answer calculated; time, test time in seconds; interval, Duration in days from start to the end of the learning period. [file Data_Sheet_2.csv]

date	rate	kyu	task	correct	time	interval
1/01/20	10	3	add	y	51	0
1/01/20	10	3	add	y	51	0
1/01/20	10	3	sum	n	57	0
1/01/20	10	3	add	y	52	0
1/01/20	10	3	sum	n	56	0
1/01/20	10	3	add	y	54	0
1/01/20	10	3	sum	y	60	0
1/01/20	10	3	add	n	60	0
1/01/20	10	3	sum	n	67	0
1/01/20	10	3	add	y	52	0
1/01/20	10	3	add	y	63	0
1/01/20	10	3	add	y	54	0
1/01/20	10	3	sum	y	57	0
1/01/20	10	3	add	y	57	0
1/01/20	10	3	sum	y	67	0
1/01/20	10	3	add	y	58	0
1/01/20	10	3	sum	y	59	0
1/01/20	10	3	add	y	53	0
1/01/20	10	3	sum	y	58	0
1/01/20	10	3	add	n	55	0
1/01/20	10	3	add	y	52	0
1/01/20	10	3	add	y	56	0
1/01/20	10	3	sum	y	70	0
1/01/20	10	3	add	n	56	0
1/01/20	10	3	sum	y	55	0
1/01/20	10	3	add	y	56	0
1/01/20	10	3	sum	y	59	0
1/01/20	10	3	add	y	53	0
1/01/20	10	3	sum	n	69	0
1/01/20	10	3	add	y	54	0
2/01/20	10	3	add	y	52	1
2/01/20	10	3	add	y	53	1
2/01/20	10	3	sum	y	60	1
2/01/20	10	3	add	n	55	1
2/01/20	10	3	sum	y	57	1
2/01/20	10	3	add	y	55	1
2/01/20	10	3	sum	y	60	1
2/01/20	10	3	add	y	53	1
2/01/20	10	3	sum	y	75	1
2/01/20	10	3	add	y	51	1
2/01/20	10	3	add	y	54	1
2/01/20	10	3	add	y	55	1
2/01/20	10	3	sum	n	55	1
2/01/20	10	3	add	y	54	1
2/01/20	10	3	sum	y	60	1
2/01/20	10	3	add	y	55	1
2/01/20	10	3	sum	y	54	1
2/01/20	10	3	add	y	56	1
2/01/20	10	3	sum	y	60	1
2/01/20	10	3	add	y	57	1
2/01/20	10	3	add	n	52	1
2/01/20	10	3	add	y	52	1
2/01/20	10	3	sum	y	56	1
2/01/20	10	3	add	y	54	1
2/01/20	10	3	sum	y	57	1
2/01/20	10	3	add	y	58	1
2/01/20	10	3	sum	y	65	1
2/01/20	10	3	add	y	53	1
2/01/20	10	3	sum	n	55	1
2/01/20	10	3	add	y	69	1
3/01/20	10	3	add	n	57	2
3/01/20	10	3	add	y	53	2
3/01/20	10	3	sum	y	64	2
3/01/20	10	3	add	y	54	2
3/01/20	10	3	sum	y	61	2
3/01/20	10	3	add	y	52	2
3/01/20	10	3	sum	y	65	2
3/01/20	10	3	add	y	52	2
3/01/20	10	3	sum	y	59	2
3/01/20	10	3	add	y	51	2
3/01/20	10	3	add	n	54	2
3/01/20	10	3	add	y	50	2
3/01/20	10	3	sum	y	57	2
3/01/20	10	3	add	n	51	2
3/01/20	10	3	sum	n	53	2
3/01/20	10	3	add	y	54	2
3/01/20	10	3	sum	y	56	2
3/01/20	10	3	add	y	53	2
3/01/20	10	3	sum	n	73	2
3/01/20	10	3	add	y	54	2
3/01/20	10	3	add	y	54	2
3/01/20	10	3	add	y	55	2
3/01/20	10	3	sum	y	57	2
3/01/20	10	3	add	y	56	2
3/01/20	10	3	sum	y	56	2
3/01/20	10	3	add	n	53	2
3/01/20	10	3	sum	y	57	2
3/01/20	10	3	add	y	52	2
3/01/20	10	3	sum	y	56	2
3/01/20	10	3	add	y	53	2
4/01/20	10	3	add	y	50	3
4/01/20	10	3	add	y	52	3
4/01/20	10	3	sum	y	54	3
4/01/20	10	3	add	y	55	3
4/01/20	10	3	sum	y	53	3
4/01/20	10	3	add	y	51	3
4/01/20	10	3	sum	n	66	3
4/01/20	10	3	add	y	50	3
4/01/20	10	3	sum	n	66	3
4/01/20	10	3	add	y	45	3
4/01/20	10	3	add	y	49	3
4/01/20	10	3	add	n	49	3
4/01/20	10	3	sum	y	58	3
4/01/20	10	3	add	y	47	3
4/01/20	10	3	sum	y	52	3
4/01/20	10	3	add	y	50	3
4/01/20	10	3	sum	y	66	3
4/01/20	10	3	add	n	52	3
4/01/20	10	3	sum	y	62	3
4/01/20	10	3	add	y	52	3
4/01/20	10	3	add	y	51	3
4/01/20	10	3	add	y	50	3
4/01/20	10	3	sum	y	72	3
4/01/20	10	3	add	n	55	3
4/01/20	10	3	sum	y	57	3
4/01/20	10	3	add	y	51	3
4/01/20	10	3	sum	y	61	3
4/01/20	10	3	add	y	50	3
4/01/20	10	3	sum	n	53	3
4/01/20	10	3	add	y	45	3
5/01/20	10	3	add	y	47	4
5/01/20	10	3	add	n	57	4
5/01/20	10	3	sum	n	60	4
5/01/20	10	3	add	y	50	4
5/01/20	10	3	sum	y	58	4
5/01/20	10	3	add	y	48	4
5/01/20	10	3	sum	y	47	4
5/01/20	10	3	add	n	53	4
5/01/20	10	3	sum	y	55	4
5/01/20	10	3	add	n	51	4
5/01/20	10	3	add	y	59	4
5/01/20	10	3	add	y	53	4
5/01/20	10	3	sum	n	63	4
5/01/20	10	3	add	y	48	4
5/01/20	10	3	sum	y	54	4
5/01/20	10	3	add	y	46	4
5/01/20	10	3	sum	n	60	4
5/01/20	10	3	add	y	54	4
5/01/20	10	3	sum	y	50	4
5/01/20	10	3	add	y	51	4
5/01/20	10	3	add	y	52	4
5/01/20	10	3	add	n	52	4
5/01/20	10	3	sum	y	62	4
5/01/20	10	3	add	y	46	4
5/01/20	10	3	sum	n	57	4
5/01/20	10	3	add	y	57	4
5/01/20	10	3	sum	y	62	4
5/01/20	10	3	add	y	49	4
5/01/20	10	3	sum	y	59	4
5/01/20	10	3	add	y	62	4
6/01/20	10	3	add	n	56	5
6/01/20	10	3	add	n	52	5
6/01/20	10	3	sum	y	64	5
6/01/20	10	3	add	y	47	5
6/01/20	10	3	sum	n	53	5
6/01/20	10	3	add	y	52	5
6/01/20	10	3	sum	n	57	5
6/01/20	10	3	add	y	49	5
6/01/20	10	3	sum	y	58	5
6/01/20	10	3	add	y	54	5
6/01/20	10	3	add	y	50	5
6/01/20	10	3	add	y	56	5
6/01/20	10	3	sum	y	55	5
6/01/20	10	3	add	y	52	5
6/01/20	10	3	sum	y	60	5
6/01/20	10	3	add	y	46	5
6/01/20	10	3	sum	y	59	5
6/01/20	10	3	sum	y	48	5
6/01/20	10	3	sum	y	62	5
6/01/20	10	3	sum	n	54	5
7/01/20	15	3	sum	y	64	6
7/01/20	15	3	sum	y	52	6
7/01/20	15	3	sum	y	57	6
7/01/20	15	3	sum	n	59	6
7/01/20	15	3	sum	y	55	6
7/01/20	15	3	sum	y	52	6
7/01/20	15	3	sum	y	60	6
7/01/20	15	3	sum	y	58	6
8/01/20	15	3	sum	n	56	7
8/01/20	15	3	sum	n	60	7
8/01/20	15	3	sum	y	57	7
8/01/20	15	3	sum	y	58	7
8/01/20	15	3	sum	n	60	7
8/01/20	15	3	sum	y	55	7
8/01/20	15	3	sum	y	69	7
8/01/20	15	3	sum	y	58	7
8/01/20	15	3	sum	n	60	7
8/01/20	15	3	sum	y	53	7
9/01/20	15	3	sum	n	70	8
9/01/20	15	3	sum	y	55	8
9/01/20	15	3	sum	y	63	8
9/01/20	15	3	sum	y	56	8
9/01/20	15	3	sum	y	69	8
9/01/20	15	3	sum	y	52	8
9/01/20	15	3	sum	y	58	8
9/01/20	15	3	sum	y	54	8
9/01/20	15	3	sum	y	61	8
9/01/20	15	3	sum	y	55	8
9/01/20	15	3	sum	y	61	8
9/01/20	15	3	sum	y	62	8
